# Supplementary material for: First Integrative Morphological and Genetic Characterization of Tremoctopus violaceus sensu stricto in the Mediterranean Sea
Source: Animals (Basel). 2021 Dec 30;12(1):80. doi: 10.3390/ani12010080 (PMC8749848; doi:10.3390/ani12010080)
Supplement: Supplementary file 1 [file animals-12-00080-s001.zip]

Archive with 1 entries (1 files):
- animals-1456188-supplementary.pdf
